# Supplementary material for: An Updated Staging System for Cephalochordate Development: One Table Suits Them All
Source: Front Cell Dev Biol. 2021 May 20;9:668006. doi: 10.3389/fcell.2021.668006 (PMC8174843; doi:10.3389/fcell.2021.668006)
Supplement: Supplementary Table 1 — Somite pair counts based on the expression of the mrf1 gene in developing Branchiostoma lanceolatum reared at three different temperatures (16°C, 19°C, and 21°C) (Supplementary Figure 4), and natural logarithmic tendency curves obtained from the three training sets. [file Table_1.XLSX]

## Sheet: Somite count
16ºC		19ºC		22ºC
Hours post fertilization	Somite pairs	Hours post fertilization	Somite pairs	Hours post fertilization	Somite pairs
19	0	12	0	9	0
23	2	15	3	10.5	1
27	4	18	5	12	3
31	7	21	7	13.5	6
35	8	24	9	16.5	8
39	9	27	11	18	9
47	11	30	12	19.5	10
51	12	36	13	21	10
				22.5	11
				24	11
				27	12
				30	13
